# Supplementary material for: Oral pain and comorbidities in an edentulous older population: A k-prototypes cluster analysis
Source: PLoS One. 2025 Mar 13;20(3):e0319819. doi: 10.1371/journal.pone.0319819 (PMC11906073; doi:10.1371/journal.pone.0319819)
Supplement: S1 File — (XLSX) [file pone.0319819.s004.xlsx]

## Sheet: Sheet1
Oral pain	DIAS	LBXRBCSI	LBXHGB	LBXHCT	PHQ9	SLQ120	RXQ510	Cluster
0	77	4.85	14.7	44	4.85784e-78	1	0	A
1	69	4.98	16.4	47	4.85784e-78	1	0	A
1	59.3333	4.4	14.5	44.2	1	1	0	A
1	84	5.07	16.8	47.8	4.85784e-78	2	0	A
0	84.3333	5.72	17.3	53.1	1	1	0	A
0	79.6667	5.07	13.9	42.3	13	5.39761e-79	0	A
0	77.3333	4.79	14	42.4	4.85784e-78	2	0	A
0	82.6667	4.83	13.1	40.1	4.85784e-78	1	0	A
1	72	5.19	15.6	46.9	6	2	0	A
0	86.3333	4.81	16.5	48.3	4.85784e-78	2	0	A
0	68.6667	6.33	16.9	51.7	2	5.39761e-79	0	A
0	76.3333	4.73	14	42.3	4.85784e-78	2	0	A
0	82	4.86	14.7	43.1	3	5.39761e-79	0	A
0	71.6667	4.99	15.1	44.1	4.85784e-78	5.39761e-79	0	A
0	66	4.57	15.2	45	4.85784e-78	2	0	A
0	107	4.61	14.1	39.3	2	5.39761e-79	0	A
0	56.3333	4.77	14.3	42.2	7	1	0	A
0	74.3333	5.47	14.3	43.7	4.85784e-78	2	0	A
0	59	5.17	16.3	47.1	4.85784e-78	2	0	A
0	80.6667	4.75	14.6	42.8	4.85784e-78	5.39761e-79	0	A
0	83.6667	5.2	17.2	51.5	4.85784e-78	5.39761e-79	0	A
0	88	4.88	14.3	43.9	4.85784e-78	5.39761e-79	0	A
0	85.6667	4.84	15.1	43.4	4.85784e-78	5.39761e-79	0	A
0	77.6667	5.68	17.6	50.7	1	1	0	A
0	69.6667	4.96	14.8	43.4	4.85784e-78	1	0	A
0	77.3333	4.29	13.6	40.2	4	1	0	A
0	56	4.27	13.3	38.7	3	2	0	A
0	76	4.75	13.9	41.6	4.85784e-78	5.39761e-79	0	A
0	85.6667	4.55	14.3	43.8	4	5.39761e-79	0	A
1	82.6667	5.61	16.7	48.6	4	1	0	A
0	73	4.67	15.2	46.5	2	5.39761e-79	0	A
0	86	5.53	17.3	50.7	4.85784e-78	1	0	A
0	71.6667	4.68	14.4	43.7	7	5.39761e-79	0	A
0	71.3333	5.34	14.7	44.6	3	5.39761e-79	0	A
0	70.6667	4.94	15.2	45.8	4.85784e-78	2	0	A
0	61	4.96	15	43.3	3	1	0	A
0	69.6667	5.21	15.7	46.2	3	2	0	A
1	65.6667	4.85	14.8	44	1	5.39761e-79	0	A
0	90.6667	5.17	15.2	46.8	3	1	0	A
0	96	4.98	15.1	44.7	4.85784e-78	1	0	A
0	77	4.48	14	41.8	4.85784e-78	5.39761e-79	0	A
0	102.333	4.67	15	45.5	1	2	0	A
1	93.6667	4.79	14.7	43.2	1	5.39761e-79	0	A
0	86.3333	5.12	15.4	45.1	1	5.39761e-79	0	A
0	60.3333	4.73	15.9	46.6	2	2	0	A
0	81.6667	4.09	14.1	40.9	4.85784e-78	5.39761e-79	0	A
0	56	4.93	15.4	46.3	2	2	0	A
0	96.3333	5.23	16.3	47.7	17	3	1	B
0	77.6667	4.82	13.8	42.1	3	3	1	B
0	66.3333	4.44	13.8	41.3	2	3	1	B
0	80.3333	4.69	13.8	42.6	25	3	0	B
1	65.6667	4.82	16.8	49.4	9	4	1	B
1	63.6667	4.61	13.7	41.2	8	3	1	B
1	65	4.93	14.4	43.5	8	4	1	B
1	96.3333	4.44	14.7	42.5	7	3	1	B
1	76.6667	4.99	16	47.2	4	4	1	B
1	63	5.86	16.1	49.5	4.85784e-78	3	1	B
0	78.6667	5.16	15.2	44.7	1	4	1	B
0	76	4.1	13	38	9	4	0	B
0	67.3333	4	12.5	37.7	9	4	0	B
0	73	4.09	12.2	36.5	9	4	1	B
1	69.6667	5.35	15.5	45.6	5	3	1	B
0	78.3333	5.07	14.7	43.8	2	4	1	B
1	96.6667	4.56	12.8	39.9	5	4	1	B
0	73.6667	5.39	15.9	47.3	1	3	0	B
0	74.6667	4.69	14.2	42.3	8	3	0	B
0	70.3333	4.86	13.5	39.7	4	4	0	B
0	73.6667	4.85	15.5	46.3	0	4	1	B
0	67.6667	4.52	14.5	43.2	3	3	1	B
0	72	5.18	16	47.4	1	4	1	B
0	82.3333	4.74	13.6	41.9	7	3	0	B
0	67.6667	4.98	15.4	44.3	11	4	0	B
0	73.3333	4.38	15.6	45.6	4.85784e-78	4	1	B
0	76.6667	5.15	13.8	41.4	9	4	1	B
0	98.6667	4.98	15.4	46.1	9	3	1	B
1	69.6667	4.65	14.1	42.1	2	3	1	B
1	82.6667	4.66	13.8	41.6	4	4	1	B
0	91.3333	4.59	15.1	45.3	2	3	0	B
0	60.3333	5.64	14.3	44.6	4.85784e-78	4	1	B
0	90.3333	5.38	15.5	46.7	21	4	1	B
0	71.3333	4.65	13.8	39.9	16	4	1	B
0	106	5.61	15.3	46.2	3	3	0	B
0	89.6667	5.01	13.8	41.7	9	4	0	B
0	68	4.36	14.5	41.8	4.85784e-78	3	1	B
1	108	4.21	12.8	37.7	4	3	1	B
0	78.6667	4.93	15.2	45.7	2	3	0	B
0	69.6667	4.55	13.4	38.8	4.85784e-78	3	1	B
1	93	4.91	14.4	43.3	5	4	1	B
0	95.6667	4.8	15.2	43.9	6	4	1	B
0	88.6667	4.85	15	43.4	3	3	1	B
1	101	4.71	14.5	44.2	10	4	1	B
0	75.3333	4.05	13.5	41	1	3	1	B
0	70.6667	5.18	17.1	49.4	8	3	0	B
0	70.3333	4.71	14.9	43.7	3	4	0	B
0	63	4.46	13.1	38.9	0	4	1	B
0	64.6667	4.99	16.2	48.1	6	1	1	C
1	102	4.77	14.7	44.4	5	5.39761e-79	1	C
0	86	4.5	14.1	41.1	9	5.39761e-79	1	C
0	71.3333	4.78	15.9	46.7	4.85784e-78	2	1	C
1	70.6667	4.66	14.7	41.8	0	1	1	C
0	74	5.08	16	50	4.85784e-78	2	1	C
0	76.3333	5.49	14.3	41.6	4.85784e-78	2	1	C
0	87.6667	4.67	14.6	42.6	4	2	1	C
1	63.6667	5.66	15.4	47.7	8	2	1	C
0	86.6667	5.37	14.5	43	4.85784e-78	1	1	C
0	78.6667	4.74	13.6	40.4	2	1	1	C
0	90	4.74	16.4	46.1	0	1	1	C
0	81	4.96	13	38.9	6	2	1	C
0	104.667	5.07	15.5	47.2	2	2	1	C
0	72	5.28	13	41.2	9	5.39761e-79	1	C
1	73.6667	4.89	15.6	44.4	7	5.39761e-79	1	C
0	65.3333	5.12	14.8	44.3	1	2	1	C
0	69	4.83	14.9	45.3	11	1	1	C
0	60.3333	4.52	14.5	42.9	4.85784e-78	5.39761e-79	1	C
1	76.3333	4.78	16.2	47.4	2	2	1	C
0	63	5.24	16.2	47.4	4.85784e-78	2	1	C
0	94	4.46	13.3	41.7	4.85784e-78	2	1	C
0	56	5.55	13.1	42.8	4	2	1	C
1	67	4.8	14.4	42.4	4.85784e-78	5.39761e-79	1	C
0	76.3333	5.24	14.3	42.7	4.85784e-78	1	1	C
0	79.3333	5.13	15.4	45.5	0	1	1	C
0	82.3333	5.18	17.6	53	2	1	1	C
0	82	5.03	13.4	40.4	4	2	1	C
2	60.3333	4.68	15	44.2	0	5.39761e-79	1	C
0	69.3333	4.85	14.4	44.1	3	2	1	C
1	79.6667	4.53	14.2	42.3	4	2	1	C
1	89	5.2	16	47.7	4.85784e-78	5.39761e-79	1	C
0	74	4.36	12.5	37.2	4.85784e-78	5.39761e-79	1	C
1	70.6667	5.05	15.5	44.9	4.85784e-78	1	1	C
1	71	4.74	16.1	48.2	8	1	1	C
0	82.3333	4.91	13.1	40	3	2	1	C
0	76.3333	4.55	14.2	42.3	4.85784e-78	1	1	C
1	68.3333	4.9	14.8	44.3	5	2	1	C
0	72.3333	4.88	15.7	46.5	4.85784e-78	1	1	C
0	63	4.99	13.4	41.8	4.85784e-78	1	1	C
0	87.6667	4.64	13.3	40.4	1	5.39761e-79	1	C
0	61	4.5	14.4	42.6	2	5.39761e-79	1	C
0	79.6667	4.62	15.4	45.3	4.85784e-78	5.39761e-79	1	C
2	66	4.48	14.3	41.5	2	5.39761e-79	1	C
0	95	5.32	16.4	45.7	8	2	1	C
0	78.3333	4.7	15	41.4	2	2	1	C
0	85.6667	4.64	14	41.8	0	2	1	C
0	76	4.62	13.9	42.7	4.85784e-78	2	1	C
1	105	4.92	16.5	50.2	4.85784e-78	5.39761e-79	1	C
1	72.3333	4.93	15.1	45.9	1	2	1	C
1	77.3333	4.97	15.4	45.3	1	5.39761e-79	1	C
1	72	4.18	12.4	36.8	2	5.39761e-79	1	C
1	69	5.11	15.4	45.3	4.85784e-78	2	1	C
0	78	5	14.1	42.9	4.85784e-78	1	1	C
0	78.3333	4.97	14	41.2	4.85784e-78	5.39761e-79	1	C
0	84.6667	4.87	13.7	40.9	1	2	1	C
0	70.3333	4.21	13.7	39.4	0	5.39761e-79	1	C
0	91	5.44	15.2	45.4	2	5.39761e-79	1	C
0	77.6667	4.23	14.5	41.4	4.85784e-78	1	1	C
0	46	4.63	14.7	42.4	1	1	1	C
1	81.3333	4.37	13.5	38.4	4.85784e-78	2	1	C
1	70	4.47	13.9	41.3	4.85784e-78	5.39761e-79	1	C
0	69	4.3	13.1	38.9	3	5.39761e-79	1	C
0	69	4.81	16.8	48.5	4	2	1	C
1	87.6667	4.28	12.9	38	2	5.39761e-79	1	C
0	78	4.46	13.5	39.9	4.85784e-78	1	1	C
0	84	5.16	15.7	46.7	4.85784e-78	2	1	C
0	73.3333	4.66	12	37.7	2	1	1	C
1	71.3333	5.16	14.8	44	14	1	1	C
0	76	5.04	16.7	49.6	1	1	1	C
0	62	5.07	16	46.9	1	1	1	C
1	72	4.5	13.9	41.6	4.85784e-78	1	1	C
1	71.3333	4.91	15.5	45.1	4.85784e-78	1	1	C
0	70.6667	4.97	15.3	44.5	1	1	1	C
1	65.3333	4.49	13.5	40.4	4.85784e-78	5.39761e-79	1	C
0	58.3333	4.05	12.4	35.3	4.85784e-78	1	1	D
1	75	4.22	12.4	36.1	1	2	1	D
1	65	4.57	12.8	38.8	4.85784e-78	2	1	D
1	65.6667	3.76	12.8	37.4	11	3	1	D
1	71	4.25	10.6	33.6	0	3	1	D
1	55	3.95	9.6	30.6	8	3	1	D
0	64.3333	3.53	11.2	34.1	3	2	0	D
1	57.6667	4.35	11.8	35.8	2	4	1	D
1	58	4.42	13.7	41.2	3	3	1	D
1	65.6667	3.52	9.9	29.8	1	4	0	D
0	69.6667	3.73	10.6	31.9	0	3	0	D
1	48	3.64	12.3	36.6	8	4	1	D
0	68.6667	3.97	10.3	33.5	4.85784e-78	1	1	D
0	62.6667	4.06	12.3	37.8	4.85784e-78	2	1	D
1	61	4.34	12.3	36.9	2	4	1	D
1	64.3333	3.83	13.1	37.9	1	1	1	D
1	59.6667	4.54	13.6	40.6	6	2	1	D
0	60	3.95	12.3	37	11	3	1	D
0	65.6667	4.45	11	34.1	10	2	1	D
0	85.6667	4.53	12.3	37.3	4.85784e-78	2	1	D
0	54.6667	5.09	12.5	39.7	8	2	1	D
0	79.6667	3.34	10.4	32.7	4.85784e-78	1	1	D
0	78.3333	4.18	10.2	32.4	2	3	1	D
1	57.6667	3.92	11	34.4	1	2	1	D
0	57.3333	3.28	9	26.8	11	2	0	D
0	69	4.64	13.1	38.6	4.85784e-78	2	1	D
1	61	4.32	11.4	35.9	2	1	1	D
1	53.3333	4.3	13.1	39.2	3	2	1	D
1	63	4.36	13.7	39.7	4.85784e-78	3	1	D
0	55.6667	4.45	14	42	17	2	1	D
0	60.3333	4.55	11.6	37.4	1	2	1	D
1	68.6667	2.92	9.3	27.2	18	2	1	D
0	76	3.71	11.8	36.3	4.85784e-78	2	1	D
1	65	4.04	12.9	37.4	6	2	1	D
1	60.3333	2.8	8.3	25.8	4	5.39761e-79	1	D
1	62.3333	4.31	12.8	37.4	3	3	1	D
0	62	3.29	8.4	26.6	4	2	1	D
0	61.3333	4.18	12.1	36.7	2	2	1	D
0	43	4.14	12.9	37.4	4	2	1	D
0	50.3333	4.07	12.7	37.9	0	4	1	D
0	65.6667	4.06	11.5	35.7	9	2	1	D
1	85.6667	4.18	11.7	36.3	5	5.39761e-79	0	E
0	78	3.42	10.3	31	0	1	0	E
0	63	4.3	13.3	39.6	19	2	0	E
1	77.6667	3.97	12.6	37.2	1	2	0	E
0	97.3333	4.13	11.5	35.4	18	2	0	E
0	77.6667	4.01	12.3	37	4.85784e-78	2	0	E
0	82	4.43	13.3	39.9	6	2	0	E
1	68	4.44	13.9	40	16	3	0	E
0	73	4.33	13.2	39.3	10	2	0	E
0	91	4.5	14	41.4	7	2	0	E
2	58.3333	3.96	12.4	36.6	4.85784e-78	5.39761e-79	0	E
0	66.6667	3.86	11.5	33.8	1	2	0	E
1	92	4.22	12.4	38.1	9	2	0	E
0	94.3333	4.5	13.4	40.2	1	2	0	E
1	58.6667	4.58	14.9	44.2	4.85784e-78	3	0	E
2	81	4.19	13.7	40.8	4.85784e-78	2	0	E
2	89	4.98	13.6	41.7	4.85784e-78	2	0	E
2	106.333	5.64	13.3	42.4	7	2	0	E
1	72.6667	4.75	13.1	40.7	1	2	0	E
2	91	3.93	11.2	34.4	8	1	0	E
2	66.3333	4.06	12.5	36.9	3	2	0	E
0	70.3333	4.65	13	38.9	6	2	0	E
1	71	3.65	11.6	32.9	4.85784e-78	2	0	E
0	78.3333	4.1	12.7	37.8	6	2	0	E
0	57.6667	4.08	12.9	38.2	4	5.39761e-79	0	E
1	65	4.41	14.1	40.4	4.85784e-78	1	0	E
1	71.3333	4.13	11.7	36.7	9	2	0	E
1	76.3333	4.13	10.2	32.3	0	2	0	E
1	82	4.61	12.2	38.1	4.85784e-78	2	0	E
0	58.6667	4.35	11.7	35.1	3	1	0	E
2	58.6667	4.11	13	37.9	2	5.39761e-79	0	E
0	69.3333	4.24	13.9	39.3	4	2	0	E
1	83.3333	4.29	13.2	39.1	4	1	0	E
0	75.6667	4.28	12.6	37.9	4.85784e-78	3	0	E
1	85.3333	4.75	12.7	38.6	7	2	1	E
1	77.6667	4.56	14.7	42.7	6	2	0	E
0	84.3333	4.13	12.8	37.8	8	1	0	E
1	88.6667	3.99	12	36.1	4.85784e-78	5.39761e-79	0	E
1	79.3333	4.65	15.2	43.9	4	2	0	E
1	69.3333	4.57	13.8	40.8	4.85784e-78	1	0	E
3	78	4.71	15.3	45	10	3	1	F
3	61.3333	4.19	12.2	38.5	6	3	1	F
2	70	4.97	15.7	45.6	18	3	1	F
2	71	4.48	13.1	39.8	11	4	1	F
3	63.6667	4.33	14.1	42.3	4.85784e-78	3	0	F
2	93.3333	3.67	9.1	28.6	10	4	1	F
2	65.3333	4.94	15	43.3	4.85784e-78	4	1	F
2	80.3333	4.48	13	40.5	11	3	1	F
2	73	4.61	13.3	41.1	1	1	1	F
2	58.3333	4.67	14.8	44	3	2	1	F
2	66.3333	4.32	14.1	41.4	4	2	0	F
2	75.6667	5.04	13.6	41.2	7	1	1	F
2	66	4.89	14.6	44.2	5	3	1	F
2	57	4.54	13	40.7	6	2	1	F
2	92.3333	5.32	12.1	37.8	7	3	1	F
2	61	4.83	14.6	44	1	2	1	F
2	58	4.24	12.3	38.3	20	4	1	F
2	67	4.28	13.5	40	4	4	1	F
2	59.6667	4.4	10.6	34.7	15	3	0	F
2	74	4.48	13.7	41.2	4.85784e-78	4	0	F
2	59	4.15	12.9	38.1	4.85784e-78	2	1	F
3	87	5.34	12.7	39.6	18	1	0	F
2	74.3333	5.35	14.6	44.8	1	2	1	F
2	71.6667	4.52	14.9	43.5	7	4	0	F
2	45.3333	4.45	11	34.4	12	1	1	F
2	54	4.68	14.7	43.8	2	2	1	F
2	83.3333	4.09	13.8	41.2	4.85784e-78	4	0	F
3	71	3.89	12.5	36.7	6	1	0	F
2	71	4.39	11.8	36.3	3	2	1	F
3	81.3333	5.1	14.8	43.3	4.85784e-78	2	1	F
2	66.3333	3.64	11.4	34.7	7	4	0	F
2	76	4.8	15.7	46	1	2	1	F
